# Supplementary material for: Peptidylarginine Deiminase (PAD) and Post-Translational Protein Deimination—Novel Insights into Alveolata Metabolism, Epigenetic Regulation and Host–Pathogen Interactions
Source: Biology (Basel). 2021 Feb 26;10(3):177. doi: 10.3390/biology10030177 (PMC7996758; doi:10.3390/biology10030177)
Supplement: Supplementary file 1 [file biology-10-00177-s001.zip]

Archive with 3 entries (3 files):
- Supplementary Table S1 Alveolata PAD 2021.xlsx
- Supplementary Table S2 Alveolata PAD 2021.xlsx
- Appendix - Full Blots Alveolata PAD_2021.tif
